# Supplementary material for: Mucoromycotina Fungi Possess the Ability to Utilize Plant Sucrose as a Carbon Source: Evidence From Gongronella sp. w5
Source: Front Microbiol. 2021 Jan 13;11:591697. doi: 10.3389/fmicb.2020.591697 (PMC7874188; doi:10.3389/fmicb.2020.591697)
Supplement: Supplementary file 1 [file Data_Sheet_1.XLS]

## Sheet: Tablib Dataset
Appendix S1:Different metabolic pathways in M. truncatula roots after w5 inoculaotion
Pathway Name	Pathway ID	Pvalue	Pvalue_adjusted	Compounds	Count	Pop Hit	List_Total	Background Genes	URL
Isoflavonoid biosynthesis	map00943	3.89e-08	2.84e-06	C10503|Medicarpin|2.097059189;C01477|Apigenin|0.425338674;C10205|Coumestrol|2.47335161;C00858|Formononetin|1.788416165;C09126|Genistein 7-O-beta-D-glucoside|1.8774106;C14536|Glycitein|2.249390562;C10509|Ononin|2.664098052;C05376|Biochanin A-beta-D-glucoside|2.857381783	8	63	46	5421	http://www.kegg.jp/kegg-bin/show_pathway?map00943/C10503%09red/C01477%09blue/C10205%09red/C00858%09red/C09126%09red/C14536%09red/C10509%09red/C05376%09red
Galactose metabolism	map00052	7.02e-08	2.84e-06	C00267|alpha-D-Glucose|0.608903136;C00095|D-Fructose|0.462656586;C00159|D-Mannose|1.76324859;C00795|D-Tagatose|1.936887884;C01235|alpha-D-Galactosyl-(1->3)-1D-myo-inositol|1.753092671;C00137|myo-Inositol|2.109534949;C00089|Sucrose|1.813582548	7	45	46	5421	http://www.kegg.jp/kegg-bin/show_pathway?map00052/C00267%09blue/C00095%09blue/C00159%09red/C00795%09red/C01235%09red/C00137%09red/C00089%09red
Metabolic pathways	map01100	7.05e-06	1.90e-04	C18218|16-Hydroxypalmitate|1.474280042;C00322|2-Oxoadipate|1.440410534;C01035|4-Guanidinobutanoate|0.489428959;C00811|4-Coumarate|1.88589459;C00212|Adenosine|0.738709494;C00267|alpha-D-Glucose|0.608903136;C01477|Apigenin|0.425338674;C00095|D-Fructose|0.462656586;C00257|D-Gluconic acid|0.749048107;C00906|5,6-Dihydrothymine|0.391983937;C00429|5,6-Dihydrouracil|0.618742235;C00159|D-Mannose|1.7632485…	28	1580	46	5421	http://www.kegg.jp/kegg-bin/show_pathway?map01100/C18218%09red/C00322%09red/C01035%09blue/C00811%09red/C00212%09blue/C00267%09blue/C01477%09blue/C00095%09blue/C00257%09blue/C00906%09blue/C00429%09blue/C00159%09red/C15930%09blue/C01251%09red/C00262%09blue/C00152%09blue/C00064%09blue/C00418%09blue/C00137%09red/C00624%09blue/C00295%09blue/C06182%09blue/C00474%09red/C00805%09red/C00170%09red/C00089%0…
Biosynthesis of phenylpropanoids	map01061	2.12e-05	4.30e-04	C10503|Medicarpin|2.097059189;C00811|4-Coumarate|1.88589459;C00267|alpha-D-Glucose|0.608903136;C01477|Apigenin|0.425338674;C10205|Coumestrol|2.47335161;C00858|Formononetin|1.788416165;C00805|Salicylate|2.319430197	7	103	46	5421	http://www.kegg.jp/kegg-bin/show_pathway?map01061/C10503%09red/C00811%09red/C00267%09blue/C01477%09blue/C10205%09red/C00858%09red/C00805%09red
ABC transporters	map02010	4.93e-04	7.99e-03	C00095|D-Fructose|0.462656586;C00159|D-Mannose|1.76324859;C00064|L-Glutamine|0.386945754;C00137|myo-Inositol|2.109534949;C00089|Sucrose|1.813582548;C01083|alpha,alpha-Trehalose|1.659949091	6	121	46	5421	http://www.kegg.jp/kegg-bin/show_pathway?map02010/C00095%09blue/C00159%09red/C00064%09blue/C00137%09red/C00089%09red/C01083%09red
Phosphotransferase system (PTS)	map02060	6.72e-04	9.08e-03	C00095|D-Fructose|0.462656586;C00159|D-Mannose|1.76324859;C00089|Sucrose|1.813582548;C01083|alpha,alpha-Trehalose|1.659949091	4	48	46	5421	http://www.kegg.jp/kegg-bin/show_pathway?map02060/C00095%09blue/C00159%09red/C00089%09red/C01083%09red
Starch and sucrose metabolism	map00500	8.48e-04	9.81e-03	C00267|alpha-D-Glucose|0.608903136;C00095|D-Fructose|0.462656586;C00089|Sucrose|1.813582548;C01083|alpha,alpha-Trehalose|1.659949091	4	51	46	5421	http://www.kegg.jp/kegg-bin/show_pathway?map00500/C00267%09blue/C00095%09blue/C00089%09red/C01083%09red
Biosynthesis of plant secondary metabolites	map01060	1.11e-03	1.12e-02	C00267|alpha-D-Glucose|0.608903136;C00152|L-Asparagine|0.645506177;C00064|L-Glutamine|0.386945754;C00418|(R)-Mevalonate|0.791073075;C00170|5'-Methylthioadenosine|1.221702084;C00385|Xanthine|0.092251699	6	141	46	5421	http://www.kegg.jp/kegg-bin/show_pathway?map01060/C00267%09blue/C00152%09blue/C00064%09blue/C00418%09blue/C00170%09red/C00385%09blue
Alanine, aspartate and glutamate metabolism	map00250	1.61e-03	1.45e-02	C00152|L-Asparagine|0.645506177;C00064|L-Glutamine|0.386945754;C01042|N-Acetyl-L-aspartate|4.217836251	3	28	46	5421	http://www.kegg.jp/kegg-bin/show_pathway?map00250/C00152%09blue/C00064%09blue/C01042%09red
Pyrimidine metabolism	map00240	2.23e-03	1.80e-02	C00906|5,6-Dihydrothymine|0.391983937;C00429|5,6-Dihydrouracil|0.618742235;C00064|L-Glutamine|0.386945754;C00295|Orotate|0.455006062	4	66	46	5421	http://www.kegg.jp/kegg-bin/show_pathway?map00240/C00906%09blue/C00429%09blue/C00064%09blue/C00295%09blue
Biosynthesis of amino acids	map01230	3.61e-03	2.66e-02	C00322|2-Oxoadipate|1.440410534;C01251|(R)-2-Hydroxybutane-1,2,4-tricarboxylate|2.465185881;C00152|L-Asparagine|0.645506177;C00064|L-Glutamine|0.386945754;C00624|N-Acetyl-L-glutamate|0.478188361	5	123	46	5421	http://www.kegg.jp/kegg-bin/show_pathway?map01230/C00322%09red/C01251%09red/C00152%09blue/C00064%09blue/C00624%09blue
Ascorbate and aldarate metabolism	map00053	7.14e-03	4.58e-02	C00879|D-Galactarate|2.481866494;C15930|L-Galactonate|0.715936953;C00137|myo-Inositol|2.109534949	3	47	46	5421	http://www.kegg.jp/kegg-bin/show_pathway?map00053/C00879%09red/C15930%09blue/C00137%09red
Purine metabolism	map00230	7.36e-03	4.58e-02	C00212|Adenosine|0.738709494;C00262|Hypoxanthine|0.080660367;C00064|L-Glutamine|0.386945754;C00385|Xanthine|0.092251699	4	92	46	5421	http://www.kegg.jp/kegg-bin/show_pathway?map00230/C00212%09blue/C00262%09blue/C00064%09blue/C00385%09blue
Proximal tubule bicarbonate reclamation	map04964	8.84e-03	4.84e-02	C00267|alpha-D-Glucose|0.608903136;C00064|L-Glutamine|0.386945754	2	17	46	5421	http://www.kegg.jp/kegg-bin/show_pathway?map04964/C00267%09blue/C00064%09blue
Fructose and mannose metabolism	map00051	8.96e-03	4.84e-02	C00267|alpha-D-Glucose|0.608903136;C00095|D-Fructose|0.462656586;C00159|D-Mannose|1.76324859	3	51	46	5421	http://www.kegg.jp/kegg-bin/show_pathway?map00051/C00267%09blue/C00095%09blue/C00159%09red
Biosynthesis of plant hormones	map01070	1.95e-02	9.88e-02	C00267|alpha-D-Glucose|0.608903136;C00418|(R)-Mevalonate|0.791073075;C00805|Salicylate|2.319430197	3	68	46	5421	http://www.kegg.jp/kegg-bin/show_pathway?map01070/C00267%09blue/C00418%09blue/C00805%09red
Carbohydrate digestion and absorption	map04973	2.16e-02	1.03e-01	C00095|D-Fructose|0.462656586;C00089|Sucrose|1.813582548	2	27	46	5421	http://www.kegg.jp/kegg-bin/show_pathway?map04973/C00095%09blue/C00089%09red
Pantothenate and CoA biosynthesis	map00770	2.31e-02	1.04e-01	C00429|5,6-Dihydrouracil|0.618742235;C00831|Pantetheine|0.653113833	2	28	46	5421	http://www.kegg.jp/kegg-bin/show_pathway?map00770/C00429%09blue/C00831%09blue
Mineral absorption	map04978	2.47e-02	1.05e-01	C00152|L-Asparagine|0.645506177;C00064|L-Glutamine|0.386945754	2	29	46	5421	http://www.kegg.jp/kegg-bin/show_pathway?map04978/C00152%09blue/C00064%09blue
Lysosome	map04142	3.35e-02	1.29e-01	C00159|D-Mannose|1.76324859	1	4	46	5421	http://www.kegg.jp/kegg-bin/show_pathway?map04142/C00159%09red
Lysine biosynthesis	map00300	3.51e-02	1.29e-01	C00322|2-Oxoadipate|1.440410534;C01251|(R)-2-Hydroxybutane-1,2,4-tricarboxylate|2.465185881	2	35	46	5421	http://www.kegg.jp/kegg-bin/show_pathway?map00300/C00322%09red/C01251%09red
Biosynthesis of alkaloids derived from histidine and purine	map01065	3.51e-02	1.29e-01	C00267|alpha-D-Glucose|0.608903136;C00385|Xanthine|0.092251699	2	35	46	5421	http://www.kegg.jp/kegg-bin/show_pathway?map01065/C00267%09blue/C00385%09blue
Arginine and proline metabolism	map00330	4.02e-02	1.42e-01	C01035|4-Guanidinobutanoate|0.489428959;C00064|L-Glutamine|0.386945754;C00624|N-Acetyl-L-glutamate|0.478188361	3	90	46	5421	http://www.kegg.jp/kegg-bin/show_pathway?map00330/C01035%09blue/C00064%09blue/C00624%09blue
