# Supplementary material for: Mucoromycotina Fungi Possess the Ability to Utilize Plant Sucrose as a Carbon Source: Evidence From Gongronella sp. w5
Source: Front Microbiol. 2021 Jan 13;11:591697. doi: 10.3389/fmicb.2020.591697 (PMC7874188; doi:10.3389/fmicb.2020.591697)
Supplement: Supplementary file 4 [file Data_Sheet_4.XLSX]

## Sheet: Sheet1
			XP_013949637.1 (Trichoderma virens ) as the query sequence		GspSUT1 as the query sequence
		subject id	% identity	evalue	% identity	evalue	motif	motif evalue	number	sequence
Mucoromycotina	Gongronella sp. w5	QAA77441(GspSUT1)	31.92	1e-87			GPH Suc superfamily (TIGR01301)	1.3e-53	2	>GME5885_g [mRNA] locus=scaffold_27:34943:37147:- MTDAKTPLLSGRKPPVSRPKNRRRRSSFEASTYNSTAAINYVREPTTQER SGPGLTLVQLLALTVCMAGVQFTWTVELSYGTPYLLSLNLSKELTALVWL AGPLSGLIVQPVIGAFSDKCQSRFGKRRPFIVGAGILTCLAMIGVAYAKE IGAIMALWLPNASNDDWSHFYAVAVAVSSFYFLDFTLNAVQAICRALILD IPPLWQQEQANAWSARMSNLSMVIGYFVGYIDLVRFFPWLGDSQIKVFCI VAMLVFCVTLAITCVCVHETPLETADQDNGPWYNTFIYIWRAFRFMPRPI QTLCNTQFFAWMGWFPFLFYSTQWVSDIYFATHPVKDRSRRDW…
		QAA77442(GspSUT2)	32.27	5e-83	35.31	6e-102	GPH Suc superfamily (TIGR01301)	3.9e-40		>GME7795_g [mRNA] locus=scaffold_40:324416:326954:+ MRSSIVIQTKQVRPGTVRAMPSQHSSTGFESPRFRPHTPDAQDKFLGTAI PTLNTDLDSSSEYDTSPREMPLTSPYASPAPDAPMASIRGNTLAVKVILL TLSLAGLQFTWSVEMAYGTPYLLSLGLSKSHMSLVWIAGPLSGLIMQPVV GVLSDRSTSQWGRRRPFMIGGSMLVALTLLVIGWTKEIAGIFVSAADDAY TFKVLSIVIGILSIYVLDFSINCGNASVVSRANCRRTQSITTGAGHGMGW ADDWGYADLAKVFPFLGDTQLKVLCVFASLVLLGCDAITCYAVQEAVQSR QHQHKSHPLKTIKDIMANIWHLPRAIQQVCNVQFFAWIGWF…
	Rhizopus microsporus	XP_023468374.1	38.78	5e-116	67.34	0	GPH Suc superfamily (TIGR01301)	1.5e-55	3	>XP_023468374.1 MFS general substrate transporter [Rhizopus microsporus ATCC 52813] MVLQEHNSAESIHEERRSYDHLEEEAPMLMNIIPRESTFIRGANVTCQIIFLTLCLAGLQFTWTVEMAYGTPYLLSLGLS KTYMSLVWIAGPLSGLVMQPIVGVISDSCTSKWGKRRPFLLGGSIMVVLSLLFIGWTREITALLVQSQEGDTFKTVSIII AIGSIYLLDFSINCVQASCRALIVDSLPSAQQENATAWAGRMVGLGNVAGYFMGYIDLVKYFPFFGNTQLKVLCILAIII LLLCDFVTCYTVREKALDKSTSLPKRRSPFKLFSDIFRNIWHLPKPIQRICNVQFFSWIGWFPFLFYSTTWV…
		XP_023470720.1	32.58	1e-88	35.47	1e-116	GPH Suc superfamily (TIGR01301)	2.7e-58		>XP_023470720.1 MFS general substrate transporter [Rhizopus microsporus ATCC 52813] MTNEQSPLLQQNKPPVSRPKYKRRRSSFDPSTYNSIGTVPDAIANQETTRESGLNLLQILGLTVCMAGVQFTWTVELSYG TPYLISLDLSKELTALVWLAGPLSGLIVQPLIGAYSDKCTSRFGKRRPFIVGAGILTCLSMVGIAYARELGTMIADQFYN SSKEAVHTYSIIVAVSSFYFLDFTLNAVQAICRALILDIPPLWQQEYANAWSARMSNTAMVFGYFIGFIDLVNFFPWLGD TQMKVFCIVGTLVFIATLAITCFAVKEKQHVENDDQDDLPWYSTFQYVWRAFRYLPKPIQSLCNTQFFAWMG…
		XP_023461430.1	35.04	4e-86	68.99	0	GPH Suc superfamily (TIGR01301)	9.3e-60		>XP_023461430.1 MFS general substrate transporter [Rhizopus microsporus ATCC 52813] MNTTEIDSPGLSLLQLLTLTVCMAGVQFTWTVELSYGTPYLLSLDLSKELTALVWLAGPLSGLLVQPLIGAFSDKCTSRL GKRRPFIIVSGLLTCISMLGIAYAREIGRWLATLTSQDNGWIDEKAHTNAILVAVVSFYFLDFTLNATQAICRALILDIP PLWQQELANAWSARMSNTAMVVGYFVGFVDLVTYFPWVGDSQVKVFCIIAIVVFIVTLTITCVTTKEKLNERAEEQDISQ PWYSTFYYIWKAFRFLPRPIQTLCNTQFFAWMGWFPFLFYSTQWVSDIYFATHPSAPEGRDWAEGTRAGSFA…
	Lichtheimia_corymbifera	CDH56306.1	39.27	2e-100	39.87	3e-111	GPH Suc superfamily (TIGR01301)	8.9e-54	6	>CDH56306.1 mfs general substrate transporter [Lichtheimia corymbifera JMRC:FSU:9682] MSSRSTPRDGSDSSRVPTSSTSLPHVNSYGPDTPLPISPHDMSEDDDDDIHYHDSDPMLQRQPYTQQLLKGHTHIKGPNT ICKIIFLTICLAGLQFTWTVEMAYGTPYLLSLGLTKSVMSLVWIAGPLSGLLMQPIVGVLSDRCTSRFGRRRPFLILGSI VVIFSLLVIGWTREITSLFTASQDGETFKIVSIAIAITSIYVLDFSINCVQASCRALLVDALPPSQQEDGTAWAGKMVGL GNVAGYFMGYADLVKAFPFFGDTQLKVLCVIAAIVLALADAITCYTVSEKILTKEPAKKKSWGSSFKAIT…
		CDH60831.1	32.77	6e-88	67.82	0	GPH Suc superfamily (TIGR01301)	3e-58		>CDH60831.1 general alpha-glucoside permease [Lichtheimia corymbifera JMRC:FSU:9682] MTDKVDQQTPLLQGQQHKPPVSRPKYKRRRSSFDPSTYHSTGQSLPYVKSSHLETADPGLTLVQLLGLTICMAGVQFTWT VELSYGTPYLLSLDISKELTALVWLAGPLSGLIVQPLIGAMSDKCTSSYGKRRPFIVIAGILTILSMLGVAYAKELGQVL ADVVGGTTAHSYAILVAIASFYFMDFTLNAVQAICRALILDIPPLWQQELANAWSARMSNSAQVIGYFVGFVDLVKYAPW LGDSQMKGFCVVAIIVFVITLGITCLAVHEKPLEKEDDQDNQPWYHTFVYIWRAFRYLPRPVQTLCNTQFF…
		CDH60058.1	34.62	2e-87	67.03	0	GPH Suc superfamily (TIGR01301)	3.4e-54		>CDH60058.1 sugar transporter [Lichtheimia corymbifera JMRC:FSU:9682] MGAPKTADQSFLLFLYLFIMSDADAKTPLLGGTTTTTHHQHHASTNTNTSTTTTAAATTTTTTNKPPVSRPKYKRRRSSF DASTYNSAGHSPAYVRSAASSFHERLSLADDPGLSLSKILGLTICMAGVQFTWTVELSYGTPYLLSLNLSKEMTALVWLA GPLSGLLVQPLIGAFSDKCTSRFGKRRPFIVVAGLLTCISMICVAYAREIGYGIAYVTNQNDIENTSRTLAMLVAVASFY FLDFTLNAVQAICRALILDIPPLWQQEHANAWSARMCNSAMVVGYFVGFVNLVELFPWLGDTQMKVFCVIGTIIFCITLA ITCIT…
		CDH48475.1	30.06	3e-72	50.69	2e-162	GPH Suc superfamily (TIGR01301)	6.9e-46		>CDH48475.1 sucrose transporter [Lichtheimia corymbifera JMRC:FSU:9682] MLKNVISIIPGTVELSYGTPYLLSLNLSKELTALVWLAGPLSEADTLLGHELIGAWSDKCTSKLGRRRPFIIIGSVLVCI SLFCVGYAKEISRLLTSDEDNEARNNKLAIAIAVSSFYFLDFCLNAVQACCRSLFLDVFPISQQDTANAFGSNLGNLTNV FGYFIGYLDLVKYLPMLGNSQMGALCIAGILVFALSMTVTCLSVQEIPLSADAIVKTDEPWYQVFVYIWYALRRLPPSVQ KLCNAQFFAWMGWFPFLFYSTTWVSEIYFEAHQPERWDEGTRAGSFALLMYAIVSAVAGTILPMLTNHGFLSLKNTYTLS HTV…
		CDH53714.1	25.61	7e-46	39.72	5e-116	GPH Suc superfamily (TIGR01301)	2.3e-14		>CDH53714.1 sugar transporter [Lichtheimia corymbifera JMRC:FSU:9682] MPSTNTRPPISGLKRPSLAAGTSFEALYTASYVAPDTCIKRSASDTFIVHRAREQQQRARQEEMALLAQNQHDQVEMLSL WQLLCLTICMAGVQFTSLIGAFSDRCTSRLGRRRPFMIGGGIFVCLSMLCVAYAKEIGAYIIRMSDTRDTPENIEEQVSG VITNAIRQGEFTRVSSSQERRAAIVVAVLAFYTLDFSLNAVQASCRALILDIPPLWQHQQANAWAARLSNAAMVVGYFTG FVDLVKVLSFLGDTQIKVFCIVAIAVFIVTVSITCINTHEKNISSEDGNDEDESTTWVSDIYFRTHPEHDPGSWAKGTRA GSFAL…
		CDH48476.1	23.35	5e-28	30.23	9e-57	GPH Suc superfamily (TIGR01301)	8.8e-17		>CDH48476.1 phenylalanyl-trna synthetase [Lichtheimia corymbifera JMRC:FSU:9682] MLRSPVRLTSLFTTPRRSALLCVSLRRAWYTTGTREITDTEIKIDDKVYPKDAWTNISETTLSRVGRKLHLEPRHPISII RQLIEDHFANWTTFNDLHPVVTTKQNFDDLLVPKNHVVRNKSDNYYLNETTMLRAHTSAHQLEGLRSGADKFLISGDVFR RDEIDSSHYPVFHQMEGLVTFDRAEAADQVQADLEATGMVQKAAKVQVVDDTTITPSNPIQPTHDPKDVEAVSAHLKFCI NSLVSKLFADEPNLEVRWIEAYFPFTSPSWEVEIKYKGEWLEVLGCGVVQQPLLNNAGMEGKIGHAFGMGLERLA…
	Lichtheimia ramosa	CDS06703.1	39.91	4e-101	42.19	2e-110	GPH Suc superfamily (TIGR01301)	6.5e-55	5	>CDS06703.1 hypothetical protein LRAMOSA09230 [Lichtheimia ramosa] MSSRSTPRDALDSPHLPTSSASLPQVNSHEPDTPLPISPHDMSEEDDDDDVLYHDSDPMLQQQQPYTQQLLKGDTHIKGP NTVCKIIFLTICLAGLQFTWTVEMAYGTPYLLSLGLTKSVMSLVWIAGPLSGLLMQPIVGVLSDRCTSRFGRRRPFLVLG SIIVIFSLLVIGWTREITSLFTASQDGETFKIVSIVIAIASIYVLDFSINCVQASCRALLVDALPPSQQEDGTAWAGRMV GLGNVAGYFMGYADLVKAFPFFGDTQLKVLCVIAAIVLALADAITCYSVSEKILTKEPEKKKSWGSSFKAITAITTNIWN LPTPIRRI…
		CDS02941.1	32.84	1e-89	68.18	0	GPH Suc superfamily (TIGR01301)	7.8e-57		>CDS02941.1 hypothetical protein LRAMOSA00343 [Lichtheimia ramosa] MTDKVDQQTPLLQGQQHKPPVSRPKYKRRRSSFDPSTYHSTGQSLPYVKSSHLETADPGLTLVQLLGLTICMAGVQFTWT VELSYGTPYLLSLDISKELTALVWLAGPLSGLIVQPLIGAMSDKCTSSYGKRRPFIVIAGILTILSMLGVAYAKELGQVL ANVFGGTTAHSYAILVAIASFYFMDFTLNAVQAICRALILDIPPLWQQELANAWSARMSNSAQVIGYFVGFIDLVKYAPW LGDSQMKGFCVVAIIVFIITLGITCLAVHEKPLEKEDDQDNQPWYHTFVYIWRAFRYLPRPVQTLCNTQFFAWMGWFPFL FYSTQWVS…
		CDS07077.1	34.62	2e-89	67.71	0	GPH Suc superfamily (TIGR01301)	1.8e-56		>CDS07077.1 hypothetical protein LRAMOSA09600 [Lichtheimia ramosa] MSDADAKTPLLGSGHHHHHHYATTTTTNNTNTAATTTNKPPVSRPKYKRRRSSFDASTYNSAGHSPAYVRSAASSFHERL SLEDDPGLSLSKILGLTICMAGVQFTWTVELSYGTPYLLSLNLSKEMTALVWLAGPLSGLLVQPLIGAFSDKCTSRFGKR RPFIVVAGLLTCISMICVAYAREIGYGIAYVTNQNDLENTSRTLAMLVAVASFYFLDFTLNAVQAICRALILDIPPLWQQ EHANAWSARMCNSAMVVGYFVGFVNLVELFPWLGDTQMKVFCVIGTIIFCITLAITCITTHEKKLEVQENDDGPWYSTFV YIWRAFRF…
		CDS02889.1	29.92	3e-83	51.42	5e-180	GPH Suc superfamily (TIGR01301)	1.9e-54		>CDS02889.1 hypothetical protein LRAMOSA00291 [Lichtheimia ramosa] MPSTNTRPPISGLKRPSLAAGTSFEALYTASYVAPNTCIKRSTSDTFIVHRAREQQQRARQEEMALLAQNQHDQVDMLTL WQLLCLTICMAGVQFTWTVELAYGTPYLLSLKLSKDMTALVWLAGPLSALIGAFSDRCTSRLGRRRPFMIAGGIFVCLSM LCVAYAKEIGAYIIKTSDTRDIPENIQEQERRAAIVVAVLAFYTLDFSLNAVQASCRALILDIPPLWQHQQANAWAARLS NAAMVVGYFTGFVDLVKVLSFLGDSQIKVFCIIAIAVFIVAISITCINTHEKIISPEDGGDEDTSNRWYDTFIYVWKALR SLPTPIQR…
		CDS03602.1	29.09	1e-53	49.13	2e-125	GPH Suc superfamily (TIGR01301)	8.7e-22		>CDS03602.1 hypothetical protein LRAMOSA01004 [Lichtheimia ramosa] MTDEDNQARNNLAIAIAVSSFYFLDFCLNAVQACCRSLFLDVFPISQQDTANAFGSNLGNLTNVFGYFIGYLDLVKYLPM LGHSQMGALCIAGILVFALSMTITCISVQEVPLSADAIVKADEPWYQVFVYIWYALRRLPPSVQTLCNAQFFAWMGWFPF LFYSTTWVSEIYFETHQPERWDEGTRAGSFALLMYAIISAVAGTILPMLTNHGFLSLKNTYTMSHTIFATAMFLTFFIHS VVGATLLLGLVGISWATTMWIPFALIGEYLVIEQQKSQHLLQQSSYATMDETSSSSSPSSVVSSSSCTQVEEETGQLLIA QDTMDAGM…
		CDS03603.1	27.41	8e-10	31.53	4e-10	GPH Suc superfamily (TIGR01301)	-		>CDS03603.1 hypothetical protein LRAMOSA01005 [Lichtheimia ramosa] MGVSWIITMWIPYSLISEYLVLEQHKQKQHPYYDYHRTSSPSSSQFEEESTPLLLTEKKDMDAGIVLGIHKVYTMLPQFI GIAAASIIFSIAHSLEQQASRSSDNQGVSWVLEFCGATAIIAAIVSRRIVDVD
	Mucor circinelloides	KAF1803082.1	35.62	5e-114	38.19	1e-112	GPH Suc superfamily (TIGR01301)	7.5e-58	3	>KAF1803082.1 major facilitator superfamily domain-containing protein [Mucor circinelloides] MTRIERNLPDVYNEPHLFDPPSNAYEDNHEDDAGAPMLPSVAANTLANSGNNESYILGPNNTLKIIFLTLCLAGLQFTWT VEMAYGTPYLLSLGLSKSYMSLVWIAGPLSGLIMQPIVGVISDGCRSKWGRRRPFLVGGSIIVVLSLLAIGWTRELTHFF TNSEEGDTFKTVSIIIAIASIYILDFSVNCVQASCRALIVDSLPPSQQEDGTAWAGRMVGLGNVAGYFMGYADLVRVFPF FGDTQLKVLCVFATIVLLGCDFITCYTVKEKVFKIDYTNGSRKKRSPFALFSDIFRNIWHLPK…
		KAF1803578.1	33.45	2e-91	68.13	0	GPH Suc superfamily (TIGR01301)	1.7e-58		>KAF1803578.1 major facilitator superfamily domain-containing protein [Mucor circinelloides] MPEPNTKTPLLAGKKPPVSRPKAHRRRSSYEASTYNSAGRSLSYSKKAQDEDTSIPGLSLWKILTLTVCMAGVQFTWTVE LSYGTPYLLSLDLSKELTALVWLAGPLSGLLVQPLIGAFSDKCTSSLGKRRPFIIVAGLLTCLSMIGVAYAREIGYWFAK VAPGQDNIDKAAHANAIIVAVASFYFLDFTLNAVQAICRALILDIPPLWQQDVANAWSARMSNTAMVIGYFVGFVDLVKY LPWLGDSQVKVFCLVSIVVFVITLAITCFTTHEKVVEKKEDADLNQPWYSTFYYIWRAFRFLP…
		KAF1795994.1	34.12	2e-90	70.54	0	GPH Suc superfamily (TIGR01301)	1.7e-59		>KAF1795994.1 major facilitator superfamily domain-containing protein [Mucor circinelloides] MTTHSHSENSPLLQQQQQQKPPLSRPKNRRRRSSFDPSTYNSIGTIADTPSTQDVAREAGLGLMQILGLTICMAGVQFTW TVELSYGTPYLLSLDLSKELTALVWLAGPLSGLLVQPLIGAFSDKCTSRFGKRRPFIVVSGILTCMSMIGVAYAKELGAW IARSFYAPERFEQSAHLYAIVVAVSSFYFLDFTLNAVQAICRALILDVPPLWQQEYANAWSARMSNCAMVVGYFVGFMDL VKYFPWMGDSQIKVFCIVAMAVFVVTLAVTCIAVKEKQHVDTEDQDNLPWYHTFHYIWRAFRF…
	Mucor lusitanicus	OAD09080.1	38.77	1e-103	42.31	3e-109	GPH Suc superfamily (TIGR01301)	5.2e-53	3	>OAD09080.1 hypothetical protein MUCCIDRAFT_136915, partial [Mucor lusitanicus CBS 277.49] EMRLGTPYLLSLGLSKSYMSLVWIAGPLSGLIMQPIVGVISDGCRSKWGRRRPFLVGGSIIVVLSLLAIGWTRELTHFFT NSEEGDTTVSIIIAIASIYILDFSVNSLVQASCRALIVDSLPPSQQEDGTAWAGRMVGLGNVAGYFMGYADLVRVFPFFG DTQLKVLCVFATIVLLGCDFITCYTVKEKVFKIDYTNGSRKKRSPFALFSDIFRNIWHLPKPIQRICNVQFFAWIGWFPF LFYSTTWVAEIYNNSSLGDDTVQDKVGQATRAGSFAFLVYSLVSLSSSFVIPLFLTFLSYLKLSF…
		OAC97571.1	32.69	7e-76	66.46	0	GPH Suc superfamily (TIGR01301)	1.6e-53		>OAC97571.1 hypothetical protein MUCCIDRAFT_129240, partial [Mucor lusitanicus CBS 277.49] STQDVAREAGLGLMQILGLTICMAGVQFTCKLNGGIYGTPYLLSLDLSKELTALVWLAGPLSGLLVQPLIGAFSDKCTSR FGKRRPFIVVSGILTCMSMIGVAYAKELGAWIARSFYAPERFEQSAHLYAIVVAVSSFYFLDFTLNAVQAICRALILDVP PLWQQEYANAWSARMSNCAMVVGYFVGFMDLVKYFPWMGDSQIKVFCIVAMAVFVVTLAVTCIAVKEKQHVDTEDQDNLP WYHTFHYIWRAFRFLPKPIQSLCNTQFFAWMGWFPFLFYRQVYTHTDTQWVSDLYFASHPASSPG…
		OAD08580.1	29.2	4e-41	65.15	1e-150	GPH Suc superfamily (TIGR01301)	4.9e-19		>OAD08580.1 hypothetical protein MUCCIDRAFT_154962 [Mucor lusitanicus CBS 277.49] MSNTAMVIGYFVGFVDLVKYLPWLGDSQVKVFCLVSIVVFVITLAITCFTTHEKVVEKKEDADLNQPWYSTFYYIWRAFR FLPKPIQTLCNTQFFAWMGWFPFLFYSTQWVSDIYFASHPPTTPDTPLDWAQGTRAGSFALLCYSVVSVVAGLIIPAVAT KFSQVKLFSLLNIYTLSHITVAVALMSSLFVKTVTAATVVLAIMGIPWAIVLWIPFSLVGEFVSYEDEKRQQLLASAPSS SNHGEEEELVQDEFDAGMILGVHNMYIVFPQFAVAIVSSFIFAAADAIKEGEGKSMSSVTPVLVFGGLMAFIAA…
	Syncephalastrum racemosum	ORZ03374.1	33.73	2e-115	36.07	1e-112	GPH Suc superfamily (TIGR01301)	3e-57	4	>ORZ03374.1 major facilitator superfamily domain-containing protein [Syncephalastrum racemosum] MANSPTTKGATEQHLVDNGETAILPRMDDRPTSRQQMANGEPALQPLRTDETSYAHAPNFSDDEDESLLSDTEPMLGQTA GSYLKGTTHIRGPNTLCRTLFLTLCLAGLQFTWAVEMAYGTPYLLSLGLTKSFMSLVWIAGPLSGLLMQPIVGALSDRCT SSFGRRRPFLVLGSIAVVICLLVIGWTREITSLLTGTQEGDTFKHLSIGIAIASIYFLDFSINCVQASCRALLVDALPPS QQEDGTAWASRMVGLGNVAGYFMGYADLVTAFPFLGNTQLKVLCVIASGILLLCDAITCY…
		ORY93455.1	33.45	8e-91	68.41	0	GPH Suc superfamily (TIGR01301)	2.5e-57		>ORY93455.1 major facilitator superfamily domain-containing protein [Syncephalastrum racemosum] MDAKTPLLQQQQQAHPPVSRPKYKRRRSSFDASTYNSTGQSLGYVKPPSVHTIDRQDNTKTEPGLTLVQILGLTICMAGV QFTWAVELSYGTPYLLSLNISKELTALVWLAGPLSGLLVQPLIGALSDKCTSRFGKRRPFIVVAGILTCLSMLGVAYAKE LGAWLAGNGPATHTWAVLVAVTSFYFLDFTLNGVQAICRALILDVPPLWQQEYANAWSARMSNSAQVIGYFVGFVDLVKV APWLGDSQIKGFCIIAILVFCLTLAITCVSVRETPYTRDPEESEKPWYHTFVYIWRAFRY…
		ORY94801.1	36.19	3e-90	65.96	0	GPH Suc superfamily (TIGR01301)	9.1e-53		>ORY94801.1 major facilitator superfamily domain-containing protein [Syncephalastrum racemosum] MHDNNPTAQDVRTPLLQHQHGTSPVGRPPVSRPKNKRRRSSFDASTYNSTGQSPGYLKSASSSLHDSACVAAAEPVPPGL SLFQMLGLTVCMAGVQFTWTVELSYGTPYLLSLNLSKELTALVWLAGPLSGLLVQPLIGAFSDKCTSRFGKRRPFIVIAG FLTCLSMLGVAYAREIAHGFASLQRTETDELERLSRTYAIVVAVASFYFLDFTLNAVQAICRALILDIPPLWQQDYANAW SARMSNSAMVIGYFVGFIDLVKYVPWLGDAQIKVFCVIAITVFCLTLGITCVTTHEKKLE…
		ORY93064.1	32.4	7e-86	52.45	3e-177	GPH Suc superfamily (TIGR01301)	3.1e-62		>ORY93064.1 major facilitator superfamily domain-containing protein [Syncephalastrum racemosum] MVGGVPYNVVQDTSADTLSMWQMLSLTLCMAGVQFTWTVELAYGTPYLLSLGLAKEWTALVWLAGPLSGLIIQPLIGALS DRCTLSLGRRRPFILMGGAFVCLSMVSIAFATEIAQLTAKENYREMTALGIAVFAFYTLDFSLNAVQASCRALIVDKPPL VQQQQANAWAARLSNLAMVVGYFTGFMNLVRMLPFLGDTQIKVFCMIAIAVFCITISVTCFTQHEIPRQKPDDRDDHTED EEDSSHWYDTFSYIWHAVRHLPDPIQRLCNVQFFAWLGWFPFLFYSTTWVSDLYFRKHPL…
	Phycomyces blakesleeanus	XP_018288792.1	41.45	9e-117	41.26	1e-121	GPH Suc superfamily (TIGR01301)	1.5e-52	3	>XP_018288792.1 hypothetical protein PHYBLDRAFT_115086, partial [Phycomyces blakesleeanus NRRL 1555(-)] TTGTPYLLSLGLSKAYMSLVWIAGPLSGLLMQPIVGVVSDRCTSRLGRRRPFLIGGSVFVILSLLIIGWTKEVTSVLTGA QSGDTFKKVSIGVAIFAIYLLDFSINCVQASCRALLVDSLPPSQQEDGTAWAGRMVGMGNVIGYFMGYADLVSAFPFLGN TQLKVLCVFASIVLVVCDAITCYAVKERVLSKDSRKKSRGSPFKTFSDIGKHIWNLPKPIRRICNVQFFAWIGWFPFLFY STTWVAEIYDQEALKRPENSADDAVGQATRAGSFAFLIYSLVSLGASFIIPL…
		XP_018294072.1	36.28	2e-89	70.53	0	GPH Suc superfamily (TIGR01301)	3.9e-54		>XP_018294072.1 hypothetical protein PHYBLDRAFT_132117 [Phycomyces blakesleeanus NRRL 1555(-)] MATEANQRTPLLADGSGSKSAKPPVSRPRVRRRRSSFEASTYNSTGQLFQSPAKEELRTEPGLSLLQILALTLCMAGVQF TWTVELSYGTPYLLSLNLSKDLTALVWLAGPLSGLIVQPVIGAFSDKCNSRFGKRRPFIVLGGILTCLSMIGVAYAKEIG TSVAIHLYPDANNEKLLRERYSIVVAVTSFYFLDFTLNAVQAICRALILDIPPLWQQDYANAWSARMSNLAMVIGYFVGF LDLVKYCPWLGDSQIKAFCVVAIVVFLSTLAVTCVTTDEKKLTREEPEDLPWYNTFLYIWR…
		XP_018285419.1	33.27	5e-79	69.25	0	GPH Suc superfamily (TIGR01301)	3.3e-44		>XP_018285419.1 hypothetical protein PHYBLDRAFT_118491, partial [Phycomyces blakesleeanus NRRL 1555(-)] GTPYLLSLDLSKELTALVWLAGPLSGLLVQPLVGAFSDKCTSRYGKRRPFIVAAGFLTCMSMLGVAYAREIGAFAGRYLA NEQVPSEAAHFYTIIAAVSSFYFLDFTLNAVQAVCRALILDIPPLWQQEYANAWSARMSNGAMVLGYFVGYIDLVHYAPW MGDTQIKAFCIVAIAVFCGTLAITCLSVEEKKLMTEHSPWYHTLAYIWRAFRFLPRPIQTLCNTQFFAWMGWFPFLFYST QWVSDIYFANNPPIEGQEQDWTEGTRAGSFALLCYSLVSVGAGIVLPALLSY…
	Endogone sp. FLAS-F59071	RUS21274.1	31.34	4e-72	43.19	2e-130	GPH Suc superfamily (TIGR01301)	6e-42	2	>RUS21274.1 major facilitator superfamily domain-containing protein, partial [Endogone sp. FLAS-F59071] LRHLANHAAARTGDSHNFKTAQPFLTPYNSSPPPLRPPEMPPRNSQPTTPLLHSGDSQSLRYHATSLLSHDRAVHESDEE MSTWRMLLLTTCMIGVQFTWTVELSYGNPYLLSLDIPKALTPLVWLAGPLSGLIIQPLIGALSDKSTSRFGRRRPYIVTS AALVCLATIGVAYAHELAEGWVNYGTKATYETLDARENELKNVTIAIAVISFYFLDFSLNAVQACCRALILDIPPLRQQE IANAWAGRLSNLTMVVGYFVGNLDLVHHLPWLGNTQMKALCNLSMLVLLTTL…
		RUS22705.1	35.88	2e-40	40	6e-08	GPH Suc superfamily (TIGR01301)	1.9e-10		>RUS22705.1 hypothetical protein BC937DRAFT_87687 [Endogone sp. FLAS-F59071] MSSTKKVVVIGGSYAGFPLAQALEKTLDPSYQVILIDERDHFFHCIAALRAATIEDLDNKIYIPFTNTFKKNGKFVRATV TEIRSNSVVISPPHAEFGEVIEFEYLAIAAGSKYPQPAKIDAKTKEEGIKILQGHRKAVADAQDILILGGGPVGIELAGE IKTGYPKKNVTLVHSQNLPVNDGLRLKGRQAMKVGLEKLGVKLILGDSVIIPEGGLGDGRQRRILTTKRGVQIESDLQFV SFGVVPNSGIVSDLDPNLINPETRSIRVRPTLQLPGYDNIFALGDVADTDETKLAFRGQMHADVVAKNIVALTKKAPLK…
	Rhizopus azygosporus	RCH86417.1	38.49	1e-110	36.06	9e-111	GPH Suc superfamily (TIGR01301)	2.2e-51	4	>RCH86417.1 hypothetical protein CU097_008971 [Rhizopus azygosporus] MKIFTLFHILVGTVEMAYGTPYLLSLGLSKTYMSLVWIAGPLSGLVMQPIVGVISDSCTSKWGKRRPFLLGGSIMVVLSL LFIGWTREITALLVQSQEGDTFKMVSIIIAIGSIYLLDFSINCVQASCRALIVDSLPSAQQESATAWAGRMVGLGNVAGY FMGYIDLVKYFPFFGNTQLKVLCILAIIVLLLCDFVTCYTVREKAFDKSTSSPKRRSPFKLFSDIFRNIWHLPKPIQRIC NVQFFSWIGWFPFLFYSTTWVAEIYSDSQLEGSNPEEDKVGQATRAGSFAFLVYSLVSLSSSFLIPLLVSSSDRDADRNE YTIHLY…
		RCH85282.1	35.14	7e-83	64.94	2e-18	GPH Suc superfamily (TIGR01301)	1.2e-54		>RCH85282.1 hypothetical protein CU097_003312 [Rhizopus azygosporus] MLSLGTVELSYGTPYLLSLDLSKELTALVWLAGPLSGLLVQPLIGAFSDKCTSRLGKRRPFIIVSGLLTCLSMLGIAYAR EIGRWLATLTSQDEDWIDEKAHTNAILVAVVSFYFLDFTLNAAQAICRALILDIPPLWQQELANAWSARMSNTAMVVGYF VGFVDLVAYFPWVGDSQVKVFCIIAIVVFIVTLTITCVTTKEKLNERTEEQDINQPWYSTFYYIWKAFRFLPRPIQTLCN TQFFAWMGWFPFLFYSTQWVSDIYFATHPSAPEGRDWAEGTRAGSFALLCYSVVSVLAGLVIPALAAQFKRVKLLNILNI YTLSHL…
		RCI00045.1	35.5	5e-81	68.66	0	GPH Suc superfamily (TIGR01301)	1.7e-53		>RCI00045.1 hypothetical protein CU097_015671 [Rhizopus azygosporus] MFVDEYLLLYNRYGTPYLLSLDLSKELTALVWLAGPLSGLLVQPLIGAFSDKCTSRLGKRRPFIIVSGLLTCLSMLGIAY AREIGRWLATLTSQDEGWIDEKAHTNAIIVAVVSFYFLDFTLNAAQAICRALILDIPPLWQQELANAWSARMSNTAMVVG YFVGFVDLVAYFPWVGDSQVKVFCIIAIVVFIITLTITCVTTKEKLNERTEEQDINQPWYSTFYYIWKAFRFLPRPIQTL CNTQFFAWMGWFPFLFYSTQWVSDIYFATHPSAPEGRDWAEGTRAGSFALLCYSVVSVLAGLVIPALAAQFKRVKLLNIL NIYTLS…
		RCH93791.1	31.37	6e-80	64.07	0	GPH Suc superfamily (TIGR01301)	4.7e-52		>RCH93791.1 hypothetical protein CU097_010659 [Rhizopus azygosporus] MTNEQSPLLQQNKPPVSRPKYKRRRSSFDPSTYNSIGTVPDAIANQETTRESGLNLLQILGLTVCMAGVQFTCKDRAIAT TCNHSNLFFLLSQGRYGTPYLISLDLSKELTALVWLAGPLSGLIVQPLIGAYSDKCTSRFGKRRPFIVGAGILTCLSMVG IAYARELGTMIADQFYNSSKEAVHTYSIIVAVSSFYFLDFTLNAVQAICRALILDIPPLWQQEYANAWSARMSNTAMVFG YFIGFIDLVNFFPWLGDTQMKVFCIVGTLVFITTLAITCFAVKEKQHVENGDQDDLPWYSTFQYVWRAFRYLPKPIQSLC NTQFFA…
	Bifiguratus adelaidae	OZJ01863.1	34.99	7e-95	55.35	0	GPH Suc superfamily (TIGR01301)	5.6e-57	3	>OZJ01863.1 hypothetical protein BZG36_05147, partial [Bifiguratus adelaidae] MDSPPLQQRMSESDPLLSRSYPPRRPKRLLRRHTSGFESNLYAGSQFFEPRKKDGTGDEVDERSKELSGNRMFLLTLCMI GVQFTWTVELSYGTPYLLSLDLSKELTALVWLAGPLSGLIVQPLVGALSDKSTLRLGRRRPFIIAGGVLVCVSMLGVAYA KELASKIVDLGGVKDPIDRHDAYRQWAIIIAVTSFYFLDFCLNAVQASCRALILDVPPLYQQETANAWAARLANSAMVVG YFTGFVDLVAFLPWLGDSQIKVFCVVAMIVFVITLTVTCISTSEERVEPMEDDKPWYSAFPYIWRAFRFLPKPVQKLC…
		OZJ01470.1	42.99	1e-94	42.62	2e-95	GPH Suc superfamily (TIGR01301)	4e-53		>OZJ01470.1 hypothetical protein BZG36_05390, partial [Bifiguratus adelaidae] MEEDHDEWFSEVHFSRFGTGRSNIYSLSRFESEIGAGVPCSDEFPSAIRSGAYEGELTDERQGTRQHVVIASSGELAALV SARGYWNQLLIPFIPTKTEDMISTHVYSHHGALHVVVASHASEQGRDEGFSLRVCTCYPKDCLENTLFGINDHIHHLHIP YAPMQIWTSSITRDNIEDVGILVSGRDGRVHLYYLASNGIRELDAGDHFPIFGHLAEHKESVLCIARKQYEGNDLIAIGT NSGNIHLALYREGNELWSEEHKLFSPISSMTFFQTTTRRDAKAPLIAPNLLVTCAVEQAIVFHAVNTNAFSQHLTLPE…
		OZJ02208.1	31.78	1e-50	48.61	7e-10	GPH Suc superfamily (TIGR01301)	3e-34		>OZJ02208.1 hypothetical protein BZG36_04713 [Bifiguratus adelaidae] MTINSPSKSGETNIFQTAKSLFRRNAMPTRLVGRAQEREKLDRFWDGQVTARKAGCLYISGSPGTGKTAMLNQLVTKATQ TAEITNTKILLINCMSIKEPKGVYTKLLQGLLGEDAELERDTIKQAKAMFIGNGARTSETFYVVVLDEIDHLLSKDQDVL YKIFEWPTLPNARLTLIGISNALDLTERFLPRLRAKNLDPMLLNFNPYGVDDIKNIIQDRLLSLKTKVPLFPAEECKIPF EVPLIAPQAIELCARKVAASTGDLRKALDVCRQAIEIVEMDYKAKASSPKRVLGEHDDNKNATVIPVSSLTAETAPKVTV SIVLKV…
	Absidia repens	ORZ23323.1	37.39	7e-100	42.47	1e-107	GPH Suc superfamily (TIGR01301)	1.9e-57	3	>ORZ23323.1 major facilitator superfamily domain-containing protein [Absidia repens] MATDISPQHIIMDHPGIRTNDNVANVNSNIDEAYAAEHDNFDDDEPMLPTTQLKHNTLIRGSSLTLRILYLTLSLAGLQF TWSVEMAYGTPYLLSLGLSKSHMSLVWIAGPLSGLIMQPIVGAFSDKCTSRWGRRRPFLVAGSLMVVTSLIVIGWTREIT MIFVDDQAMATFKKVSIGIAIASIYVLDFSINCVQASCRALIVDSLPPSQQEKGTAWAGRMLGLGNVMGYFMGYVDLVKL FPFLGNTQLKVLCVFASIILLLCDVITCYTVKEKILSKDSDSKNNESHLKTFKDIGANLWNLPLTIRQICN…						323
		ORZ17031.1	31.12	1e-79	64.23	0	GPH Suc superfamily (TIGR01301)	7.1e-55		>ORZ17031.1 major facilitator superfamily domain-containing protein [Absidia repens] MSTQTTSSDEPTTPLIKKPPLRRPTYQRRRSSFEASTYNSAGQSTGYLKIPKDGTDTLPGLSTFELVCLTICMAGVQFTW TVELSYGTPYLLSLDLSKELTASVWLAGPLSGLIVQPLIGAFSDKCTSRFGKRRPYIVVAGFLTCVSMLGVAYAKDIGYY LSRNQQENEHLYSIIVAVSSFYFLDFTLNAVQAICRALILDIPPLWQQDEANAWSARMSNLAMVIGYFVGAVDLVKYMPW LGNSQMKLFCLLSIFVFCFTLLVTCYSTHEKMSDRDQLDNQTPWYHTLIYIWKALRHLPRPIQTLCNTQFF…						265
		ORZ13735.1	30.34	4e-70	71.58	0	GPH Suc superfamily (TIGR01301)	1.3e-40		>ORZ13735.1 major facilitator superfamily domain-containing protein [Absidia repens] MYRYGTPYLLSLDLSKELTALVWLAGPLSGLIVQPLIGAFSDKCTSRFGKRRPYIVASGLLTCLAMVGVAYAKELGGTVA RWTSDDAQLEHTYAIVVAVGSFYFLDFTLNAEYGNAWSARMSNSAMVIGYFVGTMDLVKYFPWLGDSQIKVFCILGMVVF CFTLGITCFFVKEKPLEQVDQESQPWYHTFIYIWRAFRYLPRPIQTLCNTQFFAWMGWFPFLFYSTQWVSDIYFATHPAG DHADRDWADGTRAGSFALLCYSIVSVIAGVLIPAVSMKFEKQQGWLSLNNIYTGSHLISAAALLSAWVIKS…						237
	Choanephora cucurbitarum	OBZ89630.1	33.39	7e-93	67.45	0	GPH Suc superfamily (TIGR01301)	1.9e-56	3	>OBZ89630.1 General alpha-glucoside permease [Choanephora cucurbitarum] MPEPNSKTPLLNGSGNRKPPVSRPKAHRRRSSFEASTYNSAGRSLSYQKLTDLDDANVPGLNLLQILTLTICMAGVQFTW TVELSYGTPYLLSLDLSKELTALVWLAGPLSGLLVQPLIGAFSDKCTSRLGKRRPFIIVAGLLTCISMIGVAYAREIGYY SAVWFSKQDSAEAIKQAAHANAIIVAVASFYFLDFTLNAVQAICRALILDIPPLWQQDVANAWSARMSNTAMVVGYFVGF VDLVRYLPWLGDSQVKVFCIVAIIVFVSTLAITCITTKEKVVERKEDEDSNQPWYSTFFYIWRAFRFLPRPIQTLCNTQF FAW…						301
		OBZ87809.1	32.18	5e-88	68.2	0	GPH Suc superfamily (TIGR01301)	4.3e-56		>OBZ87809.1 General alpha-glucoside permease [Choanephora cucurbitarum] MAPSEHSPLIQQQKPPVSRPKARRRRSSFDPSTYHSIGTIADAPSTENVSRETGLTLMQILGLTICMAGVQFTWTVELSY GTPYLLSLDLSKELTALVWLAGPLSGLLVQPLIGAFSDKCTSRFGKRRPFIVGAGILTCISMVGVAYAKECGALMARVFY PVEQLEQMTRLFAIVVAVSAFYFLDFTLNAVQAICRALILDIPPLWQQEYANAWSARMSNSAMVVGYFVGFVDLVKYCPW LGDSQIKAFCIVAMLVFVLTLGITCFVVKETPYVETEEQEDIAWHHTLQYIWRAFRFLPKPIQSLCNTQFFAWMGWFPYL FYS…						287
		OBZ90606.1	37.76	4e-87	41.1	2e-07	GPH Suc superfamily (TIGR01301)	4.7e-46		>OBZ90606.1 General alpha-glucoside permease [Choanephora cucurbitarum] MEQPNQNIQDVYNERHLFDPPSTAYEDDHSDDPDAPMLPRTAANALGNNTHSASHIIGPNDTLKIVFLTLSIIPTGTVEM AYGTPYLLSLGLSKSIMSLVWIAGPLSGLVMQPVVGVISDNCRSKWGRRRPFLWGGSVVVVFSLLVIGWTREVTWFFTRQ PEDNETTKRFVNCSFFAVQNFVNHNSGICITFYTVQASCRALLVDSLPSAQQEDGTAWAGRMVGLGNVAGYFMGYVNLVK IFPFLGNTQLKVLCVLATLILLGCVFVTCYTVKEKVLDPDSSSRKRNRSPLKLFADIFRHIWHLPKPIQNICNVQFFAWI GWF…						288
	Absidia glauca	SAM06872.1	32.18	4e-87	64.96	0	GPH Suc superfamily (TIGR01301)	4.1e-53	4	>SAM06872.1 hypothetical protein [Absidia glauca] MMPKHKALPSDGATATTTLLKKPPLRRPNYSRRRSSFEASTYNSSGQSMGYLKTKKEDNDTQSGLTTFQLLCLTICMAGV QFTWTVELSYGTPYLLSLDLTKELTASVWLAGPLSGLIVQPLIGAYSDKCTSRFGKRRPYMVVAGFLTCLSMLGVAYAKD IGLYLSEKLHTEAHLCTILVAVLSFYFLDFTLNAVQAICRALILDVPPLWQQDEANAWSARMSNLAMVMGYLVGSMDLVK HLAWLGNSQMKVFCLLSIFVFCGTLFVTCYSTHEKRKEPEAQETTLPWYNTLIYIWRALRRLPAPIQTLCNTQFFAWMGW FPFLFYSTQWVSDLYFATRSNEGAD…						286
		SAM01998.1	31.33	8e-79	71.32	0	GPH Suc superfamily (TIGR01301)	5.4e-38		>SAM01998.1 hypothetical protein [Absidia glauca] MKRHGNKERRKSWLPQSNLLTSLFYPRHHQQQQQQPSTDAIQKRRSQSLDQGNTATPLSSRPDIYRSLTPPEPLHKKHSM TNSGTTLQQPPTSTCHRCSSAKPSHSPHYKPNTFVSSLLSKAKRHPQLKRAATLIEAKANHYKKSTTKDIDNSDQHSGQQ TSSSDGNTILGGSYNEVTTDDDLLLVSLFGVREDDVDRMQQKNDLIHLAFAGEFTRPMDESTIEKVLDIGCGPLSWSIDF ARTHPNAQVTGMDLMDMIPPDIALDLPKNCRLLLHNCIKEFPYSDNSVDLCHVRFMNVALTMDQYCKMVSHCWRVLKPGG YLELMEMDMLVYSPGPVTELLNQQV…						272
		SAL95215.1	35.59	2e-75	44.62	1e-08	GPH Suc superfamily (TIGR01301)	3.1e-41		>SAL95215.1 hypothetical protein [Absidia glauca] MPTVILSGVDKLATKNHNNHDTTAIPHLLTDEHHGSTYTSMDEGYADDADDADDNLDSDEQPMLPQTSLEKPLNATAIRG HSLTMKILFLTLSLAGLQFTWSVEMAYGTPYLLSLGLSKSHMSLVWIAGPLSGLIMQPIAGAFSDKCTSRWGRRRPYLVV GSVMVIASLLVIGWTREITALFVDDSEMGAFKKVSIAIAITSIYVLDFSINCVQASCRALIVDSLPPSQQEKGTAWAGRM LGLGNVLGYFISKDETSHLKTFKDIAANLWNLPLPIRQICNVQFFAWIGWFPFLFYSTTWVAEIYDKTALQHPSTGSGSG DTVGQATRAGSLAFLVYSVVSLVAS…						257
		SAM09243.1	29.79	2e-70	43.07	3e-136	GPH Suc superfamily (TIGR01301)	3.8e-47		>SAM09243.1 hypothetical protein [Absidia glauca] MGGTVEIAYGTPFLLSLNLSKELTAIVWLAGPISGLIVQPIIGAISDTSTFRMGRRRPFILMGGVLVLASLVCISYSKEL ASLSGPSDPDSIARRTVIIAITSFYTLDFSLNAVQASCRSLIVDSFCMEQQELVNAFSSNMGNITNVFGYFTGYVDLVKY LPSFLGGGTTQMKALCNIGIIVFVVSIAVTCLTVKETRYSHPLPIRAASEDDGRLPIGRFRRSKRAFTETAKYIWTSARQ IPLPIKRICHVQFFAWLGWFPFLIYSSTWVSGLYNQEHPEAKTSGNWAEGTRAGSFALLIYAIVAMVAGFVFPWLTTRRY LSMKNVYTGSHLIYGVTMVTSYWIR…						240
	Mucor ambiguus	GAN05768.1	35.78	1e-115	41.76	3e-102	GPH Suc superfamily (TIGR01301)	2.8e-57	3	>GAN05768.1 sucrose transporter [Mucor ambiguus] MTRMERNLPDVYNEPHLFDPPSNAYDDNHEDDAGAPMLPSVAANTLANSDNNESYIRGPNNTLKTIFLTLCLAGLQFTWT VEMAYGTPYLLSLGLSKSYMSLVWIAGPLSGLVMQPIVGVISDGCRSKWGRRRPFLVGGSIIVVLSLLAIGWTRELTQLF TNSEEGDTFKTVSIIIAIASIYILDFSVNCVQASCRALIVDSLPPSQQEDGTAWAGRMVGLGNVAGYFMGYADLVRVFPF FGNTQLKVLCVFATIVLLGCDFITCYAVKEKVFRADYTNGSRKKRSPFALFSDIFRNIWHLPMPIQRICNVQFFAWIGWF PFLFYSTTWVAEIYNNSSLGDDAVQD…						363
		GAN05253.1	33.39	1e-91	68.13	0	GPH Suc superfamily (TIGR01301)	5.2e-58		>GAN05253.1 conserved hypothetical protein [Mucor ambiguus] MPEPNTKTPLLAGKKPPVSRPKAYRRRSSFEASTYNSAGRSLSYSKKAQEEDTSAPGLSLWKILTLTVCMAGVQFTWTVE LSYGTPYLLSLDLSKELTALVWLAGPLSGLLVQPLIGAFSDKCTSSLGKRRPFIIVAGLLTCLSMVGVAYAREIGYWFAT IAPDQSNIDKAAHTNAIIVAVASFYFLDFTLNAVQAICRALILDIPPLWQQDVANAWSARMSNTAMVIGYFVGFVDLVKY LPWLGDSQVKVFCLVSIVVFVITLAITCFTTHEKVVEKKEDADLNQPWYSTFYYIWRAFRFLPKPIQTLCNTQFFAWMGW FPFLFYSTQWVSDIY…						297
		GAN10002.1	35.03	7e-83	69.27	0	GPH Suc superfamily (TIGR01301)	9e-55		>GAN10002.1 dihydrolipoyl dehydrogenase [Mucor ambiguus] MTHSHSENSPLLQQQKPPLSRPKNRRRRSSFDPSTYNSIGTIADTPSTQDVAREAGLGLMQILGLTICMAGVQFTWTVEL SYGTPYLLSLDLSKELTALVWLAGPLSGLLVQPLIGAFSDKCTSRFGKRRPFIVVAGILTCMSMIGVAYAKEFGAWIARS FYAPEKFEQSAHLYAIVVAVSSFYFLDFTLNAVQAICRALILDVPPLWQQEYANAWSARMSNCAMVVGYFVGFMDLVKYF PWMGDSQIKVFCIVAMAVFVVTLAVTCIAVKEKQHVDTEDQDNLPWYHTFHYIWRAFRFLPKPIQSLCNTQFFAWMGWFP FLFYRQMPISTQWVSDLY…						284
Glomeromycotina	Rhizophagus irregularis	XP_025185675.1	35.63	4e-99	38.66	2e-124	GPH Suc superfamily (TIGR01301)	5.6e-57	3	>XP_025185675.1 major facilitator superfamily domain-containing protein [Rhizophagus irregularis DAOM 181602=DAOM 197198] MKETPRSSTTSVDISARGIAGQEDIDSNFNVNNNSDHGIRSNNKEINIPSIRGGNKTVKMILLTQCLAGLQFTWTVELAY GTPYLLSIGLSKSIMSLVWLAGPLSGLIMQPIVGTLSDNSTSRFGRRRPFLLAGSLAVVCAFMFIGWSKEIIGIFFSKES SMMTLLTQCLAVVSFYVLDFAINCVQASCRVLIVDILPPSQQEEGTAWAGRMVGIGSVLGYFMGFVNLVEVFPFLGKTQL QVLCVIASILLLVSDALTCWAVTEQIYTGSSNKS…
		XP_025186998.1	34.59	7e-96	47.24	3e-165	GPH Suc superfamily (TIGR01301)	4.1e-55		>XP_025186998.1 sugar transporter [Rhizophagus irregularis DAOM 181602=DAOM 197198] MDELQRLNSNEPTKYNSTNRNDIDYDNNSLSTWEMIKLTACMAGLQFTWTVELAYGSPYLRSLGLTTELIALVWLAGPLS GLLIQPLVGAISDKSTYKLGRRRPFIIVGGFLVCLSMAGIAYSREWAKVYLGMINSKNGDDRDEANKIAVYIAVLAFYCL DFSINAVQASCRALILDIPPLYQQETGNAWAGRMLHIGNVIGYFTGFLDLTALFPMLGDTQLKVLCIVACVIFILSLLIT SLSVKEKVFEAIDDDKPWWHTIVYIYKAFRYLPVPIQRICNVQFFAWMGWFPFLFFSTTWVAEIYAQTHPTE…
		XP_025183471.1	34.47	7e-83	36.22	6e-106	GPH Suc superfamily (TIGR01301)	2.2e-53		>XP_025183471.1 major facilitator superfamily domain-containing protein [Rhizophagus irregularis DAOM 181602=DAOM 197198] MKETPRSSTTSVDISVRGIDGQDDNINFTVNSKDNDDTSNIRGKNKTMKMILLTQCFAGLQLSWSVELAYGTPYLLSLGL SKSLVSLVWLAGPLSGLVMQPIVGLLSDNSTSRYGRRRPFLLVGGFAVVGSFICIGWTQEIVNLFFESGSSTANSLSRWL AVTSFYVLDFAINCVQASCRVLIVDNLPPSLQEEGTAWASRMIGIGNVIGYFLGYANLVEIFPFLGRTQMQVLCSLASIL ILSSDILTCWAVNEKIFTGSTNKSRNFFTAIYET…
	Diversispora epigaea	RHZ75896.1	33.01	2e-90	40.07	5e-121	GPH Suc superfamily (TIGR01301)	1.9e-54	2	>RHZ75896.1 hypothetical protein Glove_208g179 [Diversispora epigaea] MTKQGMRYHQHHHKNFNQNMHEPTIANEENTVLNPHLNLSDRDSIDSNHNPYHVGENGRNSSHIKGNSKITKMLLLTQIM AGLQFTWSVELAYGTPYLLDLGLSKSQMSLVWIAGPLSGLITQPVVGAFSDRSTSKYGRRRPYLIAGSLMVINAFILIGW TKEIVGFIFDSSESASKLMAVFAFYNLDFAINAVMAAARAIIVDCLPPSQQEEGTAWAGKMVGIGSVIGYFMGYINLMPI FPFMGDQLKALCVFASISLLLSDALLCWAVSEQVYSDEISVKTAWDSTIETFHSIFKAIFNLPKPVQYICNVQFFAWMGW FPFLF…
		RHZ86718.1	33.21	3e-84	47.96	3e-157	GPH Suc superfamily (TIGR01301)	3.7e-58		>RHZ86718.1 hypothetical protein Glove_46g92 [Diversispora epigaea] MDIVTKPLLKSNRKPSYQSIIIGSPNELVNVKKDLSTWEMILLTICMAGLQFTWTVELSYGTPYLRNLGMRSELISLVWL AGPLSGLIMQPLIGAISDKCTFKLGRRRPFMIIGGLLVCLSMAGIAYSMEWAAILLGKKPSLIEFGNDDEVRKMAITVAV ISFYCLDFSLNAVQASCRSLILDIPPLHQQETGNAWAGRMMHIGNVIGYFTGFLDLKAIFSFLGDSQVKILCIISCIVFI LALLVTCLSVKEVIYETSAIEDSRPWYHTFIYIYRAFKYLPVPIQKICNVQFFSWMGWFPFLFFSTSWITSVYARTHSTQ EKDFFEV…
	Rhizophagus sp. MUCL 43196	RGB31652.1	34.29	9e-97	47.79	5e-166	GPH Suc superfamily (TIGR01301)	3.7e-55	3	>RGB31652.1 sugar transporter [Rhizophagus diaphanus] MDELQHLNSNERPKYNSTNRNEIDYDNSLSTWEMIKLTACMAGLQFTWTVELAYGSPYLRSLGLTTELIALVWLAGPLSG LLIQPLVGAISDKSTYKLGRRRPFIIVGGFLVCLSMAGIAYSREWAKVYLGMINSKNGDDRDEINKVAVYIAVLAFYCLD FSINAVQASCRALILDIPPLYQQETGNAWAGRMMHIGNVIGYFTGFLDLTALFPMLGDTQLKVLCIVACVIFILSLLITS LSVKEKVYESIDDDKPWWHTIVYIYRAFRYLPVPIQRICNVQFFAWMGWFPFLFFSTTWVAEIYAQTHPTEDPNDEDFIY KATRAGSFGLLLFSFVSVTAG…
		RGB41290.1	36.26	2e-94	38.59	2e-112	GPH Suc superfamily (TIGR01301)	1.2e-51		>RGB41290.1 major facilitator superfamily domain-containing protein [Rhizophagus diaphanus] MEEMKQTPRSSTTSVDISARGIAGQEDIDSNFNVNNNSDHGIRSNNKEINIPSIRGGTPYLLSIGLSKSIMSLVWLAGPL SGLIMQPIVGTLSDNSTSRFGRRRPFLLAGSLAVVCAFMFIGWSKEIIGIFLSKESSMMTLLTQCLAVVSFYVLDFAINC VQASCRVLIVDILPPSQQEEGTAWAGRMVGIGSVLGYFMGFVNLVEVFPFLGKTQLQVLCVIASILLLVSDALTCWAVTE QIYTGSSNKSTSALTAAYETLASIIKSIRTLPKYIQQICNVQLFAWIGWFPFLFYSTTWVAEIH…
		RGB26496.1	33.16	3e-82	35.52	8e-107	GPH Suc superfamily (TIGR01301)	1.3e-45		>RGB26496.1 major facilitator superfamily domain-containing protein [Rhizophagus diaphanus] MKETPRSSTTSVDMSVRGIDGQDDNINFTVNSKDNDDTSNIRGKNKTMKMILLTQCFAGLQLSWSVELAYGLSKSLVSLV WLAGPLSGLVMQPIVGLLSDNSTSRYGRRRPFLLVGGFAVVGSFICIGWTQEIVNLFFENGSSMANSLSRWLAVTSFYVL DFAINCVQASCRVLIVDNLPPSLQEEGTAWASRMIGIGNVIGYFLGFANLVEIFPFLGKTQMQVLCSLASILILSSDILT CWAVNEKIFTGSTNKSRNFFTAIYETFSSIIKSFRNLPSYVQLLCNVQFFAWIGWFPFLFYSTT…
	Rhizophagus clarus	GBB87180.1	36.36	6e-103	47.12	3e-170	GPH Suc superfamily (TIGR01301)	3.5e-55	3	>GBB87180.1 hypothetical protein RclHR1_13610008 [Rhizophagus clarus] MLGTDPSLFDKVLNTLLNLLFPLQSIKMSEIERLNPNEPAKYNSINRSEIVEYDDKTLSTWEMIRLTTCMAGLQFTWTVE LAYGSPYLRSLGLTQELIALVWLAGPLSGLLVQPLVGAISDKSTYKLGRRRPFIIVGGFLVCLSMAGIAYSKEWAKVYLG IFNSKNVDDRNEIAVYIAVFAFYCLDFSINAVQASCRALILDIPPLYQQETGNAWAGRMLHFGNVIGYFTGFLDLTALFP MLGNTQLKVLCIVACVIFILSLLITSLSVKEKVYEAVDDDKPWWHTLVYIYRAFRYLPLPIQRICNVQFFAWMGWFPFLF FSTSW…
		GBC03127.1	34.29	8e-87	37.5	1e-110	GPH Suc superfamily (TIGR01301)	5.4e-53		>GBC03127.1 hypothetical protein RclHR1_00050035 [Rhizophagus clarus] MKETSRSPTTSVNISVRGITGQDDNIYYNTDSKDNDNTSNIRGKNKTIKMILLTQCFAGLQLAWSVELAYGTPYLLSLGL SKSLVSLVWLAGPLSGLVMQPIVGLLSDNSTSRFGRRRPFLLAGGFAVVGSFICIGWTQDIVNLFFENGSSIATSLTKWL AVISFYVLDFAINCVQASCRVLIVDNLPPSLQEEGTAWASRMIGIGNVIGYFMGFANLVEMFPFLGRTQMQVLCALASII ILSSDILTCWAVNEKIFTGNTNKSKNFFFAIYETLSSIMKSFRTLPSYAQLLCNIQFFAWIGWFPFLFYSTTWVAEVHAR SVGDY…
		GBB90550.1	30.15	1e-58	36.49	6e-84	GPH Suc superfamily (TIGR01301)	1.9e-25		>GBB90550.1 hypothetical protein RclHR1_17540003 [Rhizophagus clarus] MCIGWSKEIIGLFFREESSMMILLIQCLAVISFYVLDFAINCVQASCRVLIVDILPPSQQEDGTAWASRMGGIGSVLGYF TGFIDLVEVFPFLGKTQMQVLCVVASIILLISNALTCWAVTEQIYTRSNTNKPTSALTAAYETLISIIKSFRTLPRFIQS ICNVQLFSWIGWFPFLFYSTTWVAEIHSRFTNDSSEGSSDDSVGDSTRAGSFSLLLYSIVTLVASFVVPFLVSPSGSIRP KFSWKQLFQLPFVFLTVPKLWTVSHFIFAISMMSTWFVTNGVQANVLISFCGIAWAIAMWAPFSMLGEYIAKEYRSTTKP NNDTD…
	Glomus cerebriforme	RIA98477.1	37.5	3e-101	37.74	2e-125	GPH Suc superfamily (TIGR01301)	2.3e-58	3	>RIA98477.1 major facilitator superfamily domain-containing protein [Glomus cerebriforme] MTYCDTILYMCICTINKFGSFSNIKKKIRKKEMEMKETLHGSTTSVDISTRGIVGQEDVDLSYNASNHSNHSIQANNEET NTSSIRGNNKTVKMILLTQCLAGLQFTWTVELGYGTPYLLSLGLSKSIMSLVWLAGPLSGLIMQPIVGSLSDNSTSRFGR RRPFLLAGSAAVVTAFMFIGWTREIAGLFSGSESTTTLLSQCLAVISFYILDFAINCVQASCRVLIVDCLPPSQQEEGTA WAGRMVGIGSVFGYFMGFVDLVEVFPFLGKTQLQVLCVIASVILLTSDVITCWAVTEQIYTRSTDK…
		RIA89018.1	35.78	2e-94	45.09	2e-168	GPH Suc superfamily (TIGR01301)	2.9e-52		>RIA89018.1 sugar transporter [Glomus cerebriforme] MSELRPLTLDNKKPAVYNSTNRDEIEYDDKTLSIGEMVRLTICMAGLQFTWTVELSYGSPYLKSLGLTPELIALVWLAGP LSGLLIQPLVGAISDRSTSKFGRRRPYIIIGGFLVCLSMAGIAYSKEWAKVYLGMNNSKNDDDDEEINKFAVYIAVFAFY CLDFSLNAVQASCRALILDIPPFYQQETGNAWAGRMMHIGNVIGYFTGFLNLTAVFPMLGNTQLKVLCIIACIIFILSLL ITCLSVKEKVYEAVEDDDKPWWHTFVYIYKAFRYLPVPIQRICNVQFFAWMGWFPFLFFSTTWVAEIYAFAHPSEDPNGE DFIYKATRVGSFALLIFSFVSVA…
		RIA80349.1	32.87	8e-87	36.52	1e-107	GPH Suc superfamily (TIGR01301)	1.9e-56		>RIA80349.1 major facilitator superfamily domain-containing protein [Glomus cerebriforme] MRETPNSSTTSVDMSTGQDIAVSPNNNKEDNTSNIRGKSKTMKMILLTQCFAGLQLTWSVELAYGTPYLLSLGLSKSLVS LVWLAGPLSGLIMQPIVGLLSDNSTSRFGRRRPFLLAGGFAVVGCFLCIGWTREIVYLFIGKESPMAASLTKWLAIISFY VLDFAINCVQASCRVLIVDNLPPSLQEEGTAWASRMIGIGNVIGYFMGFANLVEIFPFLGKTQMQVLCALASIIILSSDI LTCWAVNETVYTGSTNKSKNALMAVYEVLSSIFKSFRNLPNYVQLICNVQFFAWIGWFPFLFYSTT…
	Gigaspora rosea	RIB13923.1	34.62	4e-93	36.3	6e-114	GPH Suc superfamily (TIGR01301)	3.6e-52	2	>RIB13923.1 major facilitator superfamily domain-containing protein [Gigaspora rosea] MLELSPRSSSSTIGISSGIIGQEDETLELNPSNAVNNSSSIDVTSGEHLPNHLHHQSNGDLRNSHGRSKTIKMILLTQSI AAVQFTWSVELAYGTPYLLELGLSKSLMSLVWLAGPLAGLLVQPIVGALSDNSTSKYGRRRPYIVIGSIAVVIAFVSIGW TKSIVGLFFSKDMVEITAIWLAVFSLYVLDFAINAVMAGCRALIVDSLPPSQQEEGTAWAGKMVGIGSVIGYFMGYIDLV YFFPFFGGTQLQVLCVIASIMLLVSDTLTCWAIPEKVNKSSSSSSISIWETIQEVIYSITKSFNSLPKQI…
		RIB10022.1	33.01	7e-88	45.88	1e-140	GPH Suc superfamily (TIGR01301)	5.1e-47		>RIB10022.1 sugar transporter [Gigaspora rosea] MGHGQVDNLLCWSTICIYGTPYLIQLGLSPELIALVWFAGPLSGFIIQPLVGAFSDKCTSRMGRRRPFMIIGGLLVCLSM VSIAYSKEWAATLCGKKISNDPLDDEEIRKMAIMIAVVGFYILDFSLNAVQASIRALVLDIPPVYQQEAANAWAGRMLHI GNIAGYFTGFLDLLVLFPFLGSNQLQVLCIVAIIVFTLSLLYTCLNVKEKIYEPVDNDPSSLYNTFTYIYRAIRYLPSPI QKICNVQFFSWMGWFPFLFFRTHSTDDPEYFDKSTRYGSFALLIYSWTSLVAGALIPQITPTSPSSKNPFTIYNIYIISH ILFALIAWCTLFVNTVEQSIILIGSFG…
	Gigaspora margarita	KAF0498162.1	33.64	1e-99	43.98	4e-150	GPH Suc superfamily (TIGR01301)	1.2e-44	4	>KAF0498162.1 sugar transporter [Gigaspora margarita] MESHSTQVSQPLLNSKQKPPSYRSVESNEDKNLSQWDMVKLTICFAGLQFAWTVEFSYGTPYLVSLGLSPELIALVWFAG PLSGFIIQPLVGAFSDKCTSRMGRRRPFMIIGGLLVCLSMVSIAYSKEWAATLCGKKRSNSPLDDEEIKKMAIMIAVVGF YILDFSLNAVQASIRALVLDIPPVYQQEAANAWAGRMLHIGNIVGYFTGFLDLLALFPFLGSNQLQVLCIVAIIVFTLSL LYTCLNVKEQIYEPVDNDPRAIRYLPSPIQKICNVQFFSWMGWFPFLFFSSSWIASVYARTHSTDDPDYFDKSTRYGSFA LLIYSWTSFVAGALIPQITPT…
		KAF0556687.1	34.73	2e-91	35.62	7e-113	GPH Suc superfamily (TIGR01301)	4.9e-50		>KAF0556687.1 MFS general substrate transporter [Gigaspora margarita] MLELSPRSSSSTVGISSRIIGQEDETLELNPSNVVNNSSRIDVTSGEHLPNHLHHQSNGDLRNSHGKNKTIKMILLTQSI AAVQFTWSVELAYGTPYLLELGLSKSLMSLVWLAGPLAGLLVQPIVGALSDNSTSKYGRRRPYIVIGSIAVVIAFVSIGW TKSIVGLFFSKDMVDITAIWLAVFSLYVLDFAINAVMAGCRALIVDSLPPSQQEEGTAWAGKMVGIGSVIGYFMGYINLV YFFPFLGGTQLQVLCVLASIILLASDALTCWAIPEKINKSSSSSSISIWATIQEVTYSITKSFNSLPKKIQLLCNVQLFA WMGWF…
		KAF0498164.1	33.2	8e-90	44.44	2e-138	GPH Suc superfamily (TIGR01301)	2e-39		>KAF0498164.1 sugar transporter [Gigaspora margarita] MGHGQVDNLLCWSTICMDCRILVSTFGYGTPYLVSLGLSPELIALVWFAGPLSGFIIQPLVGAFSDKCTSRMGRRRPFMI IGGLLVCLSMVSIAYSKEWAATLCGKKRSNSPLDDEEIKKMAIMIAVVGFYILDFSLNAVQASIRALVLDIPPVYQQEAA NAWAGRMLHIGNIVGYFTGFLDLLALFPFLGSNQLQVLCIVAIIVFTLSLLYTCLNVKEQIYEPVDNDPRAIRYLPSPIQ KICNVQFFSWMGWFPFLFFSSSWIASVYARTHSTDDPDYFDKSTRYGSFALLIYSWTSFVAGALIPQITPTSPSSKNPFT IYNIYIISHILFALIAWCTLF…
		KAF0498163.1	30.75	2e-71	41.94	2e-111	GPH Suc superfamily (TIGR01301)	4.9e-21		>KAF0498163.1 sugar transporter [Gigaspora margarita] MGRRRPFMIIGGLLVCLSMVSIAYSKEWAATLCGKKRSNSPLDDEEIKKMAIMIAVVGFYILDFSLNAVQASIRALVLDI PPVYQQEAANAWAGRMLHIGNIVGYFTGFLDLLALFPFLGSNQLQVLCIVAIIVFTLSLLYTCLNVKEQIYEPVDNDPRA IRYLPSPIQKICNVQFFSWMGWFPFLFFSSSWIASVYARTHSTDDPDYFDKSTRYGSFALLIYSWTSFVAGALIPQITPT SPSSKNPFTIYNIYIISHILFALIAWCTLFVNTVEQSIILIGSFGIPWAISMWVPFALVGEYVQQEDERQIEENTDVRPL NNNDIEQDTCMNLEHSPTSSS…
>XP_013949637.1 hypothetical protein TRIVIDRAFT_232596 [Trichoderma virens Gv29-8] MTASSPHGSDHGEQPVPRQQQHSTPGASTPSTPGATPRNRSLDEQPVREQELVNDEHSPLLPPADYDAFG ARSVGRSDSHADDSQTTKSLWYLTILTIGIGGLQIAWSVELSNGSPYLLSLGLSKSLMALVWIAGPLTGT LVQPYVGMLSDNCRLSWGKRKPFMLGGAAATILGLLFLAWTKEIVSGVLSIFGANPESHGVKTTIIVTAV IGVYLLDFAINTVQAALRAFIVDCGPAHQQEAANSMASRMTGIGNIIGYIAGYVNLTTPLWFLGNTQFKI LCAIASISLGSTVILSAALIKERDPRLDGPPR…
